# Supplementary material for: Extended Study on the Development of 3D-Printed Overlay Structures in Protective Gloves Using Ultrasonic and Contact Welding with Additional Fatigue Bending Tests
Source: Materials (Basel). 2026 Feb 12;19(4):700. doi: 10.3390/ma19040700 (PMC12942377; doi:10.3390/ma19040700)
Supplement: Supplementary file 1 [file materials-19-00700-s001.zip]

Archive with 1 entries (1 files):
- materials-4006934-supplementary.pdf
